# Supplementary material for: Cefiderocol Antimicrobial Susceptibility Testing by Disk Diffusion: Influence of Agar Media and Inhibition Zone Morphology in K. pneumoniae Metallo-β-lactamase
Source: Antibiotics (Basel). 2025 May 21;14(5):527. doi: 10.3390/antibiotics14050527 (PMC12108340; doi:10.3390/antibiotics14050527)
Supplement: Supplementary file 1 [file antibiotics-14-00527-s001.zip]

Archive with 1 entries (1 files):
- antibiotics-3623019-supplementary.xlsx
