# Supplementary material for: Cefiderocol Antimicrobial Susceptibility Testing by Disk Diffusion: Influence of Agar Media and Inhibition Zone Morphology in K. pneumoniae Metallo-β-lactamase
Source: Antibiotics (Basel). 2025 May 21;14(5):527. doi: 10.3390/antibiotics14050527 (PMC12108340; doi:10.3390/antibiotics14050527)
Supplement: Supplementary file 1 [file antibiotics-14-00527-s001.zip › antibiotics-3623019-supplementary.xlsx]

## Sheet: raw_data_ignoring_colonies
ID	Species name	MIC, broth microdilution	Inhibition Zone, Columbia, Oxoid	Inhibition Zone, Columbia, Becton	Inhibition Zone, Columbia, Graso	Inhibition Zone, MacConkey, Oxoid	Inhibition Zone, MacConkey, Becton	Inhibition Zone, MacConkey, Graso	Inhibition Zone, ChromAgar, Oxoid	Inhibition Zone, ChromAgar, Becton	Inhibition Zone, ChromAgar, Graso
1	Klebsiella pneumoniae	0.5	24.2	23.9	24	23.7	23.2	23.9	24.9	24.4	24.6
2	Klebsiella pneumoniae	1	22.6	23.3	21.9	23	22.4	23.5	23.8	23.9	24.7
3	Klebsiella pneumoniae	2	19.2	19	19.7	20.7	19.8	19.4	18.9	19.1	19.9
4	Klebsiella pneumoniae	4	23.8	22.6	21.8	25.6	22.8	22.5	22.6	23.7	23.8
5	Klebsiella pneumoniae	1	23.3	23.3	23.2	23	22	22.9	22	22.5	22.6
6	Klebsiella pneumoniae	4	22.3	22.7	22	24	23.6	24.5	23.5	23.9	23.5
7	Klebsiella pneumoniae	1	21.3	21.8	21.3	21.9	21.6	20.9	20.8	21.5	21.5
8	Klebsiella pneumoniae	1	23	23	22.8	22.4	22	22	22.4	22.3	23.1
9	Klebsiella pneumoniae	1	22.1	23.1	23.7	22.3	22.5	22.5	21.1	22.5	22.5
10	Klebsiella pneumoniae	0.25	24	24	23.6	24.4	24.4	24.2	24	24.5	23.9
11	Klebsiella pneumoniae	1	24	23.5	23.6	23.8	24.1	22.9	24.3	24.3	24.3
12	Klebsiella pneumoniae	1	23.5	23.1	24	22.3	23.4	23.2	23.5	23.7	23.4
13	Klebsiella pneumoniae	8	12.5	12.7	11.9	12.8	12.7	12.3	12.2	13.2	12.3
14	Klebsiella pneumoniae	4	23.4	23	22.6	22.7	22.8	23.3	23.5	23.5	23.6
15	Klebsiella pneumoniae	1	23.2	22.8	23.5	21.8	22.1	22	22	23	23
16	Klebsiella pneumoniae	1	23	22.2	22.1	21.1	22.1	22.5	22.6	22.5	23.6
17	Klebsiella pneumoniae	0.5	23.5	22	22.5	22.6	24	23.3	24	22.3	25
18	Klebsiella pneumoniae	8	24	23.6	22.3	22	23.4	23.1	23.2	23.3	23.5
19	Klebsiella pneumoniae	0.5	24	22.8	23.4	22.1	22.4	22.7	23.5	23.3	24.2
20	Klebsiella pneumoniae	1	22.5	22.5	22.5	22.5	22.9	22.9	23.2	22.8	23.4
21	Klebsiella pneumoniae	2	22	22.5	22.5	22	22	22.8	22.2	23.6	23
22	Klebsiella pneumoniae	0.5	22.5	23	23	23	23.2	23.4	22.6	22.6	22.5
23	Klebsiella pneumoniae	1	23.7	23.5	23.6	24	24.3	23.5	23.6	23.6	23.9
24	Klebsiella pneumoniae	1	22.7	22.5	22.5	22.8	22.4	23	22.9	23.1	22.5
25	Klebsiella pneumoniae	2	18.6	18.9	18.1	19	18.9	19.2	19.7	19	18.7
26	Klebsiella pneumoniae	2	22.6	21.4	23	21.8	23	22.2	22.6	23.3	22.9
27	Klebsiella pneumoniae	2	17.7	17.5	17.2	18	16.2	19.1	21	18.2	21.2
28	Klebsiella pneumoniae	2	20.5	21.4	20.7	21	21	21.3	21	21.2	21.1
29	Klebsiella pneumoniae	0.5	22.7	21.8	23.2	23	22.2	22	22.3	21.9	22.7
30	Klebsiella pneumoniae	2	22.5	22.6	22.2	22.6	23.5	22.8	22.5	22.5	22.6
31	Klebsiella pneumoniae	2	21	21.3	21.2	21.7	21.7	21.5	21.6	22.9	21.4
32	Klebsiella pneumoniae	1	22.4	22	21.5	21.8	22.7	22.2	22.6	22.8	21.2
33	Klebsiella pneumoniae	0.5	22.6	23.8	22.7	22.8	22.2	24.2	21.9	22.9	23.5
34	Klebsiella pneumoniae	1	22.4	22.2	22.5	22.3	22	22.3	22.6	22.6	23.1
35	Klebsiella pneumoniae	1	21.3	19.8	20.8	21.7	20.8	20.2	20	29.8	21
36	Klebsiella pneumoniae	1	22.5	22.5	22.5	22.3	22.5	21.7	22.5	22.2	22.8
37	Klebsiella pneumoniae	1	22.5	23	22.4	23.4	22.3	22.3	23	23.2	23.7
38	Klebsiella pneumoniae	1	24.4	24	24	23.1	24	23.1	24	23.4	25
39	Klebsiella pneumoniae	1	25.2	24.1	24.7	25	25	25.1	25.9	24.8	26.1
40	Klebsiella pneumoniae	0.5	27.1	27.7	25.8	26.7	26.1	26.2	27.2	27	26.1
41	Klebsiella pneumoniae	4	20.8	21.6	21.6	22	21.6	21.4	21.5	21.5	22.3
42	Klebsiella pneumoniae	1	23	23.3	22.6	23.4	23.8	22.8	23.1	22.9	23.5
43	Klebsiella pneumoniae	1	24.9	23.9	24.6	24.2	24.7	24.6	25	25.5	24.4
44	Klebsiella pneumoniae	1	21.4	23.7	24.1	22.3	22.9	23	23.7	24.3	24.6
45	Klebsiella pneumoniae	1	23.1	22.5	22.8	22	22.6	22.1	22.4	23.1	23.4
46	Klebsiella pneumoniae	1	22.5	22.4	22.3	22.5	22.8	23.4	23.4	23.3	23.5
47	Klebsiella pneumoniae	1	23.9	23.3	24.3	24	24.6	24.1	24.6	24.5	24
48	Klebsiella pneumoniae	0.5	24.9	24	24.9	24.2	24.2	24.7	25.1	25.4	25.4
49	Klebsiella pneumoniae	0.5	24.4	24	24	24.2	24.1	24.7	24.4	24.2	24.9
50	Klebsiella pneumoniae	1	23	23	23.3	23.5	23.7	23.5	23.6	24	24.2

## Sheet: raw_data_with_colonies
ID	Species name	MIC, broth microdilution	Inhibition Zone, Columbia, Oxoid	Colonies within zone, Columbia, Oxoid	Inhibition Zone, Columbia, Becton	Colonies within zone, Columbia, Becton	Inhibition Zone, Columbia, Graso	Colonies within zone, Columbia, Graso	Inhibition Zone, MacConkey, Oxoid	Colonies within zone, MacConkey, Oxoid	Inhibition Zone, MacConkey, Becton	Colonies within zone, MacConkey, Becton	Inhibition Zone, MacConkey, Graso	Colonies within zone, MacConkey, Graso	Inhibition Zone, ChromAgar, Oxoid	Colonies within zone, ChromAgar, Oxoid	Inhibition Zone, ChromAgar, Becton	Colonies within zone, ChromAgar, Becton	Inhibition Zone, ChromAgar, Graso	Colonies within zone, ChromAgar, Graso
1	Klebsiella pneumoniae	0.5	18.1	1	21.5	1	19	2	23.7	0	23.2	0	23.9	0	22.5	1	22.2	4	24.6	0
2	Klebsiella pneumoniae	1	22.6	0	23.3	0	21.9	0	23	0	22.4	0	23.5	0	20.5	1	20.4	1	24.7	0
3	Klebsiella pneumoniae	2	19.2	0	15.7	1	19.7	0	20.7	0	19.8	0	19.4	0	16	1	19.1	0	19.9	0
4	Klebsiella pneumoniae	4	23.8	0	22.6	0	21.8	0	25.6	0	22.8	0	22.5	0	22.6	0	23.7	0	23.8	0
5	Klebsiella pneumoniae	1	23.3	0	23.3	0	23.2	0	23	0	22	0	22.9	0	22	0	17	1	16.8	1
6	Klebsiella pneumoniae	4	22.3	0	22.7	0	22	0	24	0	18.3	3	24.5	0	23.5	0	23.9	0	23.5	0
7	Klebsiella pneumoniae	1	21.3	0	21.8	0	16	1	21.9	0	21.6	0	20.9	0	20.8	0	18.4	2	18	1
8	Klebsiella pneumoniae	1	23	0	13	1	20.6	1	17.8	1	22	0	22	0	18.6	1	19.8	1	23.1	0
9	Klebsiella pneumoniae	1	22.1	0	17.2	2	23.7	0	22.3	0	22.5	0	22.5	0	20.3	1	22.5	0	16.5	2
10	Klebsiella pneumoniae	0.25	21.2	2	24	0	23.6	0	24.4	0	22	1	24.2	0	24	0	22.1	1	23.9	0
11	Klebsiella pneumoniae	1	18.6	4	17	1	23.6	0	23.8	0	24.1	0	22.9	0	22	1	24.3	0	21.1	2
12	Klebsiella pneumoniae	1	23.5	0	23.1	0	24	0	22.3	0	18.6	2	19.8	2	16	2	19	2	23.4	0
13	Klebsiella pneumoniae	8	12.5	0	12.7	0	11.9	0	12.8	0	12.7	0	12.3	0	12.2	0	13.2	0	12.3	0
14	Klebsiella pneumoniae	4	23.4	0	23	0	22.6	0	22.7	0	22.8	0	23.3	0	23.5	0	23.5	0	23.6	0
15	Klebsiella pneumoniae	1	20.2	2	22.8	0	20.6	1	16.6	1	22.1	0	20.2	1	18.6	1	23	0	23	0
16	Klebsiella pneumoniae	1	23	0	19.6	2	20.8	2	19.2	1	22.1	0	19.8	2	20.7	1	22.5	0	23.6	0
17	Klebsiella pneumoniae	0.5	20.5	1	17	2	17.4	2	20	1	19.1	2	19.5	2	18.8	1	21	5	20.5	2
18	Klebsiella pneumoniae	8	18.9	1	23.6	0	22.3	0	20.2	1	23.4	0	23.1	0	23.2	0	23.3	0	23.5	0
19	Klebsiella pneumoniae	0.5	20.8	1	20	2	18.8	2	22.1	0	22.4	0	19.4	6	19.4	2	18.4	4	17.4	2
20	Klebsiella pneumoniae	1	18.6	8	22.5	0	19.4	8	19.5	1	18.5	1	22.9	0	18.8	1	19.5	6	20.4	1
21	Klebsiella pneumoniae	2	19	1	22.5	0	19.5	4	16.8	1	15.9	1	20.2	1	22.2	0	23.6	0	20.9	1
22	Klebsiella pneumoniae	0.5	22.3	0	15.3	1	20.8	3	18.4	2	23.2	0	23.4	0	19	1	22.6	0	22.5	0
23	Klebsiella pneumoniae	1	23.7	0	19.7	3	19.5	3	20.9	5	22	6	20.9	5	22.2	1	22.3	1	22.5	3
24	Klebsiella pneumoniae	1	18.3	3	22.5	0	19.7	1	22.8	0	17.8	1	19.5	4	20	2	19.7	1	22.5	0
25	Klebsiella pneumoniae	2	16.2	1	18.9	0	18.1	0	16.9	1	15.1	1	19.2	0	19.7	0	19	0	18.7	0
26	Klebsiella pneumoniae	2	22.6	0	21.4	0	23	0	18.4	75	23	0	20.6	1	22.6	0	23.3	0	20.6	1
27	Klebsiella pneumoniae	2	17.7	0	17.5	0	17.2	0	18	0	13.4	1	16.5	2	16	2	16	1	18.8	2
28	Klebsiella pneumoniae	2	19.2	1	19.3	3	16.8	1	21	0	21	0	21.3	0	12.4	1	21.2	0	21.1	0
29	Klebsiella pneumoniae	0.5	22.7	0	17.6	3	20.5	1	17.2	7	20.3	2	17.6	7	21.7	2	21.9	0	16.7	2
30	Klebsiella pneumoniae	2	20.1	2	19	4	19.2	1	20.1	1	21.4	3	22.8	0	19.5	1	19.5	1	20	3
31	Klebsiella pneumoniae	2	17.5	2	17.2	1	16.1	3	19.9	1	17	1	19	1	15.7	12	22.9	0	21.4	0
32	Klebsiella pneumoniae	1	19.3	3	19.9	3	18.5	2	20.1	1	20.3	1	22.2	0	20.1	1	20	1	19.2	2
33	Klebsiella pneumoniae	0.5	17.8	3	21.8	2	22.7	0	19.5	1	22.3	0	24.2	0	18.9	8	22.9	0	21	2
34	Klebsiella pneumoniae	1	15.6	3	17	1	22.5	0	22.3	0	22	0	22.3	0	18.2	3	19.5	4	23.1	0
35	Klebsiella pneumoniae	1	14.8	1	14.6	1	20.8	0	16.5	1	17.9	1	20.2	0	14.7	1	15.4	4	21	0
36	Klebsiella pneumoniae	1	22.5	0	20	2	14.7	3	22.3	0	16.6	1	18.5	2	22.5	0	20	1	22.8	0
37	Klebsiella pneumoniae	1	22.5	0	23	0	22.4	0	23.4	0	22.3	0	22.3	0	19	15	17.2	2	23.7	0
38	Klebsiella pneumoniae	1	20.9	1	24	0	22.5	1	19.1	3	24	0	23.1	0	24	0	20	1	19.3	1
39	Klebsiella pneumoniae	1	22.3	1	24.1	0	20.9	2	22.6	3	25	0	25.1	0	25.9	0	24.8	0	20.6	4
40	Klebsiella pneumoniae	0.5	20.1	2	22.4	2	22.2	1	24.2	1	21.8	3	23.2	2	20.9	1	27	0	26.1	0
41	Klebsiella pneumoniae	4	14.1	18	16.7	18	16.2	30	17	30	15.5	33	19	5	14.6	25	15.7	36	18.2	7
42	Klebsiella pneumoniae	1	21.4	1	23.3	0	20	1	20.6	1	17.2	2	22.8	0	17.2	1	19	11	18.9	1
43	Klebsiella pneumoniae	1	24.9	0	20.9	1	24.6	0	22	4	13.2	3	15.6	2	21.3	5	18.8	3	18.9	1
44	Klebsiella pneumoniae	1	18.6	2	19.1	3	24.1	0	18.9	1	22.9	0	23	0	21.8	2	16.7	3	14.8	4
45	Klebsiella pneumoniae	1	20.3	2	22.5	0	22.8	0	22	0	22.6	0	22.1	0	19.5	2	23.1	0	23.4	0
46	Klebsiella pneumoniae	1	15	76	22.4	0	22.3	0	22.5	0	22.8	0	23.4	0	20	2	18.5	1	22	2
47	Klebsiella pneumoniae	1	23.9	0	23.3	0	24.3	0	20.5	2	24.6	0	24.1	0	24.6	0	22.5	12	23.8	1
48	Klebsiella pneumoniae	0.5	21.5	1	21.9	1	21	1	24.2	0	24.3	0	22.1	1	22.7	1	25.4	0	25.4	0
49	Klebsiella pneumoniae	0.5	20.9	5	19.6	3	17.7	4	19.5	2	19.1	4	22.8	1	17.1	8	20.5	5	21.2	6
50	Klebsiella pneumoniae	1	19	2	18	2	19	4	20.1	3	20.5	1	23.5	0	20	2	20.3	1	19.5	4
